# Supplementary material for: An Insight into the Structural Requirements and Pharmacophore Identification of Carbonic Anhydrase Inhibitors to Combat Oxidative Stress at High Altitudes: An In-Silico Approach
Source: Curr Issues Mol Biol. 2022 Feb 23;44(3):1027–45. doi: 10.3390/cimb44030068 (PMC8947748; doi:10.3390/cimb44030068)
Supplement: Supplementary file 1 [file cimb-44-00068-s001.zip]

Archive with 1 entries (1 files):
- cimb-1573271-supplementary.pdf
